# Supplementary material for: Blood Lipid Levels in Response to Almond Consumption: A Systematic Review and Meta-Analysis of Randomized Controlled Trials
Source: Nutrients. 2025 Aug 28;17(17):2791. doi: 10.3390/nu17172791 (PMC12430622; doi:10.3390/nu17172791)
Supplement: Supplementary file 1 [file nutrients-17-02791-s001.zip]

Archive with 4 entries (4 files):
- Supplementary Table 1 - PRISMA 2020 Checklist - 26Aug2025.pdf
- Supplementary Table 2 - Study Quality - 27Aug2025.pdf
- Supplementary Table 3 - Summary of Outcomes - 27Aug2025.pdf
- Supplementary Table 4 - Table of Meta-Analysis Results - 27Aug2025.pdf
